# Supplementary material for: T329S Mutation in the FMO3 Gene Alleviates Lipid Metabolic Diseases in Chickens in the Late Laying Period
Source: Animals (Basel). 2021 Dec 27;12(1):48. doi: 10.3390/ani12010048 (PMC8749748; doi:10.3390/ani12010048)
Supplement: Supplementary file 1 [file animals-12-00048-s001.zip]

Archive with 1 entries (1 files):
- animals-1397625-supplementary.pdf
